# Supplementary material for: Utilising Pancreatic Exocrine Insufficiency in the Detection of Resectable Pancreatic Ductal Adenocarcinoma
Source: Cancers (Basel). 2023 Dec 8;15(24):5756. doi: 10.3390/cancers15245756 (PMC10741412; doi:10.3390/cancers15245756)
Supplement: Supplementary file 1 [file cancers-15-05756-s001.zip]

Archive with 3 entries (3 files):
- Supplementary File S1.pdf
- Supplementary File S2.pdf
- Supplementary File S3.txt
